# Supplementary material for: Identification, discrimination and heterogeneity of fibroblasts
Source: Nat Commun. 2022 Jun 14;13:3409. doi: 10.1038/s41467-022-30633-9 (PMC9192344; doi:10.1038/s41467-022-30633-9)
Supplement: Supplementary file 2 — Supplementary Dataset 1 [file 41467_2022_30633_MOESM2_ESM.xlsx]

## Sheet: Sheet1
Table 1
Multi-organ fibroblast analysis
Author (reference No)	Title	DOI link	Year	Species	Fibroblasts
Buechler et al., (48)	Cross-tissue organization of the fibroblast lineage	10.1038/s41586-021-03549-5	2021	human, mouse	multiple
Delorey et al., (153)	COVID-19 tissue atlases reveal SARS-CoV-2 pathology and cellular targets	doi.org/10.1038/s41586-021-03570-8	2021	human	lung, kidney, liver, heart
He et al., (154)	Single-cell transcriptome profiling of an adult human cell atlas of 15 major organs	10.1186/s13059-020-02210-0	2020	human	multiple
Muhl et al., (47)	Single-cell analysis uncovers fibroblast heterogeneity and criteria for fibroblast and mural cell identification and discremination.pdf	10.1038/s41467-020-17740-1	2020	mouse	heart, skeletal muscle, colon, bladder
Tabula Muris Consortium (42)	Single-cell transcriptomics of 20 mouse organs creates a Tabula Muris	10.1038/s41586-018-0590-4	2018	mouse	multiple
Wang et al., (46)	Specific fibroblast subpopulations and neuronal structures provide local sources of Vegfc-processing components during zebrafish lymphangiogenesis	10.1038/s41467-020-16552-7	2020	zebrafish	embryo
Organ-specific fibroblast analysis
Author	Title	DOI link	Year	Species	Fibroblasts
adipose tissue
Acosta et al., (155)	Single cell transcriptomics suggest that human adipocyte progenitor cells constitute a homogeneous cell population	10.1186/s13287-017-0701-4	2017	human	adipose tissue
Burl et al., (156)	Deconstructing Adipogenesis Induced by β3-Adrenergic Receptor Activation with Single-Cell Expression Profiling	10.1016/j.cmet.2018.05.025	2018	mouse	adipose tissue
Merrick et al., (56)	Identification of a mesenchymal progenitor cell hierarchy in adipose tissue	10.1126/science.aav2501	2019	human, mouse	adipose tissue
Schwalie et al., (157)	A stromal cell population that inhibits adipogenesis in mammalian fat depots	10.1038/s41586-018-0226-8	2018	mouse	adipose tissue
Vijay et al., (158)	Single-cell analysis of human adipose tissue identifies depot and disease specific cell types	10.1038/s42255-019-0152-6	2020	human	adipose tissue
Zhang et al., (159)	Dermal adipose tissue has high plasticity and undergoes reversible dedifferentiation in mice	10.1172/JCI130239	2019	mouse	adipose tissue / skin
bladder
Chen et al., (160)	Single-cell RNA sequencing highlights the role of inflammatory cancer-associated fibroblasts in bladder urothelial carcinoma	10.1038/s41467-020-18916-5	2020	human	bladder (cancer)
Yu et al., (57)	Single-Cell Transcriptomic Map of the Human and Mouse Bladders	10.1681/ASN.2019040335	2019	human, mouse	bladder
breast
Bartoschek et al., (45)	Spatially and functionally distinct subclasses of breast cancer-associated fibroblasts revealed by single cell RNA sequencing	10.1038/s41467-018-07582-3	2018	mouse	breat (cancer)
Gao et al., (161)	CD63 + Cancer-Associated Fibroblasts Confer Tamoxifen Resistance to Breast Cancer Cells through Exosomal miR-22	10.1002/advs.202002518	2020	mouse	breat (cancer)
Wu et al., (162)	Stromal cell diversity associated with immune evasion in human triple-negative breast cancer	10.15252/embj.2019104063	2020	human	breat (cancer)
central nervous system
Dani et al., (163)	A cellular and spatial map of the choroid plexus across brain ventricles and ages	10.1016/j.cell.2021.04.003	2021	mouse	choroid plexus
Dorrier et al., (106)	CNS fibroblasts form a fibrotic scar in response to immune cell infiltration	10.1038/s41593-020-00770-9	2021	mouse	spinal cord
He et al., (164)	Single-cell RNA sequencing of mouse brain and lung vascular and vessel-associated cell types	10.1038/sdata.2018.160	2018	mouse	brain, lung
Vanlandewijck et al., (60)	A molecular atlas of cell types and zonation in the brain vasculature	10.1038/nature25739	2018	mouse	brain, lung
epididymis
Shi et al., (165)	Spatio-temporal landscape of mouse epididymal cells and specific mitochondria-rich segments defined by large-scale single-cell RNA-seq	10.1038/s41421-021-00260-7	2021	mouse	epididymis
heart
de Bakker et al., (166)	Prrx1b restricts fibrosis and promotes Nrg1-dependent cardiomyocyte proliferation during zebrafish heart regeneration	10.1242/dev.198937	2021	zebrafish	heart
Farbehi et al., (167)	Single-cell expression profiling reveals dynamic flux of cardiac stromal, vascular and immune cells in health and injury	10.7554/eLife.43882	2019	mouse	heart
DeLaughter et al., (168)	Single-Cell Resolution of Temporal Gene Expression during Heart Development	10.1016/j.devcel.2016.10.001	2016	mouse	heart
Garvin et al., (169)	Transient ACE (Angiotensin-Converting Enzyme) Inhibition Suppresses Future Fibrogenic Capacity and Heterogeneity of Cardiac Fibroblast Subpopulations	10.1161/HYPERTENSIONAHA.120.16352	2021	rat	heart
Gladka et al., (170)	Single-Cell Sequencing of the Healthy and Diseased Heart Reveals Cytoskeleton-Associated Protein 4 as a New Modulator of Fibroblasts Activation	10.1161/CIRCULATIONAHA.117.030742	2018	mouse	heart
Hulin et al., (171)	Maturation of heart valve cell populations during postnatal remodeling	10.1242/dev.173047	2019	mouse	heart (valves)
Liang et al., (172)	Cellular and molecular landscape of mammalian sinoatrial node revealed by single-cell RNA sequencing	10.1038/s41467-020-20448-x	2021	mouse	heart
Litvinuková et al., (70)	Cells of the adult human heart	10.1038/s41586-020-2797-4	2020	human	heart
Liu et al., (173)	Single-cell transcriptomics reconstructs fate conversion from fibroblast to cardiomyocyte	10.1038/nature24454	2017	mouse	heart (isolated)
McLellan et al., (134)	High-Resolution Transcriptomic Profiling of the Heart During Chronic Stress Reveals Cellular Drivers of Cardiac Fibrosis and Hypertrophy	10.1161/CIRCULATIONAHA.119.045115	2020	mouse	heart
Skelly et al., (69)	Single-Cell Transcriptional Profiling Reveals Cellular Diversity and Intercommunication in the Mouse Heart	10.1016/j.celrep.2017.12.072	2018	mouse	heart
Wang et al., (174)	Single cell dual-omics reveals the transcriptomic and epigenomic diversity of cardiac non-myocytes	https://doi.org/10.1093/cvr/cvab134	2021	mouse	heart
intestine
Bahar Halpern et al., (175)	Lgr5+ telocytes are a signaling source at the intestinal villus tip	10.1038/s41467-020-15714-x	2020	mouse	intestine (small)
Elmentaite et al., (176)	Single-Cell Sequencing of Developing Human Gut Reveals Transcriptional Links to Childhood Crohn's Disease	10.1016/j.devcel.2020.11.010	2020	human	intestine (embryonic - fetal)
Fawkner-Corbett et al., (177)	Spatiotemporal analysis of human intestinal development at single-cell resolution	10.1016/j.cell.2020.12.016	2021	human	intestine (embryonic - fetal)
Holloway et al., (178)	Mapping Development of the Human Intestinal Niche at Single-Cell Resolution	10.1016/j.stem.2020.11.008	2021	human	instestine
Hong et al., (179)	Distinct fibroblast subsets regulate lacteal integrity through YAP/TAZ-induced VEGF-C in intestinal villi	10.1038/s41467-020-17886-y	2020	mouse	intestine (small)
Kinchen et al., (55)	Structural Remodeling of the Human Colonic Mesenchyme in Inflammatory Bowel Disease	10.1016/j.cell.2018.08.067	2018	human, mouse	intestine (large)
Roulis et al., (33)	Paracrine orchestration of intestinal tumorigenesis by a mesenchymal niche	10.1038/s41586-020-2166-3	2020	mouse	intestine
joint
Croft et al., (73)	Distinct fibroblast subsets drive inflammation and damage in arthritis	10.1038/s41586-019-1263-7	2019	mouse	joint, bone
Nanus et al., (180)	Synovial tissue from sites of joint pain in knee osteoarthritis patients exhibits a differential phenotype with distinct fibroblast subsets	10.1016/j.ebiom.2021.103618	2021	human	joint synovium
Wei et al., (44)	Notch signalling drives synovial fibroblast identity and arthritis pathology	10.1038/s41586-020-2222-z	2020	human	joint synovium
kidney
He et al., (58)	Single-cell RNA sequencing reveals the mesangial identity and species diversity of glomerular cell transcriptomes	10.1038/s41467-021-22331-9	2021	human, mouse	kidney (glomerulus)
Kramann et al., (181)	Parabiosis and single-cell RNA sequencing reveal a limited contribution of monocytes to myofibroblasts in kidney fibrosis	10.1172/jci.insight.99561	2018	mouse	kidney
Kuppe et al., (109)	Decoding myofibroblast origins in human kidney fibrosis	10.1038/s41586-020-2941-1	2021	human, mouse	kidney
Lake et al., (182)	A single-nucleus RNA-sequencing pipeline to decipher the molecular anatomy and pathophysiology of human kidneys	10.1038/s41467-019-10861-2	2019	human	kidney
liver
Affo et al., (183)	Promotion of cholangiocarcinoma growth by diverse cancer-associated fibroblast subpopulations	10.1016/j.ccell.2021.03.012	2021	human, mouse	liver (tumor)
Bhattacharjee et al., (184)	Tumor restriction by type I collagen opposes tumor-promoting effects of cancer-associated fibroblasts	10.1172/JCI146987	2021	mouse	liver (tumor)
Krenkel et al., (185)	Single Cell RNA Sequencing Identifies Subsets of Hepatic Stellate Cells and Myofibroblasts in Liver Fibrosis	10.3390/cells8050503	2019	mouse	liver
Massalha et al., (186)	A single cell atlas of the human liver tumor microenvironment	10.15252/msb.20209682	2020	human	liver (tumor)
lung
Adams et al., (135)	Single-cell RNA-seq reveals ectopic and aberrant lung-resident cell populations in idiopathic pulmonary fibrosis	10.1126/sciadv.aba1983	2020	human	lung
Habermann et al., (187)	Single-cell RNA sequencing reveals profibrotic roles of distinct epithelial and mesenchymal lineages in pulmonary fibrosis	10.1126/sciadv.aba1972	2020	human	lung
Lambrechts et al., (188)	Phenotype molding of stromal cells in the lung tumor microenvironment	10.1038/s41591-018-0096-5	2018	human	lung (cancer)
Lee et al., (189)	Anatomically and Functionally Distinct Lung Mesenchymal Populations Marked by Lgr5 and Lgr6	10.1016/j.cell.2017.07.028	2017	mouse	lung
Melms et al., (64)	A molecular single-cell lung atlas of lethal COVID-19	doi.org/10.1038/s41586-021-03569-1	2021	human	lung
Peyser et al., (190)	Defining the Activated Fibroblast Population in Lung Fibrosis Using Single-Cell Sequencing	10.1165/rcmb.2018-0313OC	2019	mouse	lung
Redente et al., (191)	Loss of Fas-signaling in fibroblasts impairs homeostatic fibrosis resolution and promotes persistent pulmonary fibrosis	10.1172/jci.insight.141618	2020	mouse	lung (fibrosis)
Travaglini et al., (192)	A molecular cell atlas of the human lung from single-cell RNA sequencing	10.1038/s41586-020-2922-4	2020	human	lung
Tsukui et al., (63)	Collagen-producing lung cell atlas identifies multiple subsets with distinct localization and relevance to fibrosis	10.1038/s41467-020-15647-5	2020	mouse	lung
Valenzi et al., (193)	Single-cell analysis reveals fibroblast heterogeneity and myofibroblasts in systemic sclerosis-associated interstitial lung disease	10.1136/annrheumdis-2018-214865	2019	human	lung
Wang et al., (194)	Expansion of hedgehog disrupts mesenchymal identity and induces emphysema phenotype	10.1172/JCI99435	2018	human	lung
Xie et al., (110)	Single-Cell Deconvolution of Fibroblast Heterogeneity in Mouse Pulmonary Fibrosis	10.1016/j.celrep.2018.03.010	2018	mouse	lung
Yun et al., (195)	Hedgehog interacting protein-expressing lung fibroblasts suppress lymphocytic inflammation in mice	10.1172/jci.insight.144575	2021	mouse	lung
Zepp et al., (196)	Distinct Mesenchymal Lineages and Niches Promote Epithelial Self-Renewal and Myofibrogenesis in the Lung	10.1016/j.cell.2017.07.034	2017	mouse	lung
lymph node
Rodda et al., (197)	Single-Cell RNA Sequencing of Lymph Node Stromal Cells Reveals Niche-Associated Heterogeneity	10.1016/j.immuni.2018.04.006	2018	mouse	lymph node
pancreas
Dominguez et al., (198)	Single-Cell RNA Sequencing Reveals Stromal Evolution into LRRC15 + Myofibroblasts as a Determinant of Patient Response to Cancer Immunotherapy	10.1158/2159-8290.CD-19-0644	2020	human	pancreas (cancer)
Elyada et al., (54)	Cross-Species Single-Cell Analysis of Pancreatic Ductal Adenocarcinoma Reveals Antigen-Presenting Cancer-Associated Fibroblasts	10.1158/2159-8290.CD-19-0094	2019	human, mouse	pancreas (cancer)
Lee et al., (199)	Elucidation of Tumor-Stromal Heterogeneity and the Ligand-Receptor Interactome by Single-Cell Transcriptomics in Real-world Pancreatic Cancer Biopsies	10.1158/1078-0432.CCR-20-3925	2021	human	pancreas (cancer)
Ligorio et al., (200)	Stromal Microenvironment Shapes the Intratumoral Architecture of Pancreatic Cancer	10.1016/j.cell.2019.05.012	2019	human	pancreas (cancer)
Lin et al., (201)	Single-cell transcriptome analysis of tumor and stromal compartments of pancreatic ductal adenocarcinoma primary tumors and metastatic lesions	10.1186/s13073-020-00776-9	2020	human	pancreas (cancer)
peritoneum
Foster et al., (202)	Elucidating the fundamental fibrotic processes driving abdominal adhesion formation	10.1038/s41467-020-17883-1	2020	human, mouse	peritoneum, abdomen
prostate
Joseph et al., (203)	Single-cell analysis of mouse and human prostate reveals novel fibroblasts with specialized distribution and microenvironment interactions	10.1002/path.5751	2021	human, mouse	prostate
skeletal muscle
De Micheli et al., (204)	Single-cell Transcriptomic Analyses Identifies Extensive Heterogeneity in the Cellular Composition of Mouse Achilles Tendons	10.1152/ajpcell.00372.2020	2020	mouse	skeletal muscle (tendon)
De Micheli et al., (205)	Single-Cell Analysis of the Muscle Stem Cell Hierarchy Identifies Heterotypic Communication Signals Involved in Skeletal Muscle Regeneration	10.1016/j.celrep.2020.02.067	2020	mouse	skeletal muscle
Gerber et al., (75)	Single-cell analysis uncovers convergence of cell identities during axolotl limb regeneration	10.1126/science.aaq0681	2018	axolotl	skeletal muscle (limb, blastema)
Giordani et al., (206)	High-Dimensional Single-Cell Cartography Reveals Novel Skeletal Muscle-Resident Cell Populations	10.1016/j.molcel.2019.02.026	2019	mouse	skeletal muscle
Harvey et al., (207)	A Tppp3 + Pdgfra + tendon stem cell population contributes to regeneration and reveals a shared role for PDGF signalling in regeneration and fibrosis	10.1038/s41556-019-0417-z	2019	mouse	skeletal muscle (tendon)
Johnson et al., (208)	Cellular Heterogeneity and Lineage Restriction during Mouse Digit Tip Regeneration at Single-Cell Resolution	10.1016/j.devcel.2020.01.026	2020	mouse	skeletal muscle, skin (digit, blastema)
Julien et al., (209)	Direct contribution of skeletal muscle mesenchymal progenitors to bone repair	10.1038/s41467-021-22842-5	2021	mouse	skeletal muscle
Leigh et al., (74)	Transcriptomic landscape of the blastema niche in regenerating adult axolotl limbs at single-cell resolution	10.1038/s41467-018-07604-0	2018	axolotl	skeletal muscle (limb, blastema)
Meng et al., (210)	A Reservoir of Fibroblasts Promotes Recovery from Limb Ischemia	10.1161/CIRCULATIONAHA.120.046872	2020	mouse	skeletal muscle (limb)
Murach et al., (211)	Early satellite cell communication creates a permissive environment for long-term muscle growth	10.1016/j.isci.2021.102372	2021	mouse	skeletal muscle
Xu et al., (212)	Single-cell RNA sequencing and lipidomics reveal cell and lipid dynamics of fat infiltration in skeletal muscle	10.1002/jcsm.12643	2021	mouse	skeletal muscle
skin
Ascención et al., (68)	Human dermal fibroblast subpopulations are conserved across single-cell RNA sequencing studies	10.1016/j.jid.2020.11.028	2021	human	skin (dermis)
Deng et al., (213)	Single-cell RNA-seq reveals fibroblast heterogeneity and increased mesenchymal fibroblasts in human fibrotic skin diseases	10.1038/s41467-021-24110-y	2021	human	skin (fibrotic)
Dobie et al., (214)	Deciphering mesenchymal drivers of human Dupuytren's disease at single-cell level	10.1016/j.jid.2021.05.030	2021	human	skin (palmar fascia / Dupuytren's disease)
Guerrero-Juarez et al., (215)	Single-cell analysis reveals fibroblast heterogeneity and myeloid-derived adipocyte progenitors in murine skin wounds	10.1038/s41467-018-08247-x	2019	mouse	skin
He et al., (216)	Single-cell transcriptome analysis of human skin identifies novel fibroblast subpopulation and enrichment of immune subsets in atopic dermatitis	10.1016/j.jaci.2020.01.042	2020	human	skin (atopic dermatitis)
Joost et al., (50)	The Molecular Anatomy of Mouse Skin during Hair Growth and Rest	10.1016/j.stem.2020.01.012	2020	mouse	skin
Layton et al., (217)	Cellular census of human fibrosis defines functionally distinct stromal cell types and states	10.1038/s41467-020-16264-y	2020	human	skin (palmar & digital fascia)
Leavitt et al., (218)	Prrx1 Fibroblasts Represent a Pro-fibrotic Lineage in the Mouse Ventral Dermis	10.1016/j.celrep.2020.108356	2020	mouse	skin (dermis)
Mahmoudi et al., (219)	Heterogeneity in old fibroblasts is linked to variability in reprogramming and wound healing	10.1038/s41586-019-1658-5	2019	mouse	skin
Philippeos et al., (220)	Spatial and Single-Cell Transcriptional Profiling Identifies Functionally Distinct Human Dermal Fibroblast Subpopulations	10.1016/j.jid.2018.01.016	2018	human	skin
Solé-Boldo et al., (221)	Single-cell transcriptomes of the human skin reveal age-related loss of fibroblast priming	10.1038/s42003-020-0922-4	2020	human	skin
Tabib et al., (222)	SFRP2/DPP4 and FMO1/LSP1 Define Major Fibroblast Populations in Human Skin	10.1016/j.jid.2017.09.045	2018	human	skin
Tabib et al., (223)	Myofibroblast transcriptome indicates SFRP2 hi fibroblast progenitors in systemic sclerosis skin	10.1038/s41467-021-24607-6	2021	human	skin (systemic sclerosis)
Vorstandlechner et al., (49)	Deciphering the functional heterogeneity of skin fibroblasts using single-cell RNA sequencing	10.1096/fj.201902001RR	2020	human	skin
Zou et al., (224)	A Single-Cell Transcriptomic Atlas of Human Skin Aging	10.1016/j.devcel.2020.11.002	2021	human	skin
embryonic fibroblasts
Schiebinger et al., (225)	Optimal-Transport Analysis of Single-Cell Gene Expression Identifies Developmental Trajectories in Reprogramming	10.1016/j.cell.2019.01.006	2019	mouse	embryonic fibroblasts (MEF)
